# Supplementary material for: Dysregulation of the CD163-Haptoglobin Axis in the Airways of COPD Patients
Source: Cells. 2021 Dec 21;11(1):2. doi: 10.3390/cells11010002 (PMC8750523; doi:10.3390/cells11010002)
Supplement: Supplementary file 1 [file cells-11-00002-s001.zip]

Archive with 1 entries (1 files):
- cells-1491203-supplementary.pdf
